# Supplementary material for: First Description of Mergibacter septicus Isolated from a Common Tern (Sterna hirundo) in Germany
Source: Pathogens. 2023 Aug 28;12(9):1096. doi: 10.3390/pathogens12091096 (PMC10536934; doi:10.3390/pathogens12091096)
Supplement: Supplementary file 1 [file pathogens-12-01096-s001.zip › Table S1.xlsx]

## Sheet: Table S1
Table S1: Results of antimicrobial resistance testing in M. septicus 19Y0039
Micronaut-S MDR-MRGN Screening				Micronaut-S small animal
Antimicrobial	MIC [µg/mL] 37°C	MIC [µg/mL] 42°C*	result§	Antimicrobial	MIC [µg/mL] 37°C	MIC [µg/mL] 42°C*	result§
Ciprofloxacin	≤ 0.25	≤ 0.25	S	Amoxicillin/clavulanic acid	=1/0.5	=1/0.5	S
Levofloxacin	≤ 0.5	≤ 0.5	S	Ampicillin	1	=0.5	S
Amikacin	≤ 4	≤ 4	S	Cephalexin	≤ 8	8	R
Colistin	≤ 4	≤ 4	R	Cefovecin	≤ 0.25	≤ 0.25	S
Chloramphenicol	≤ 8	≤ 8	S	Clindamycin	> 2	2	S/I
Fosfomycin	≤ 32	≤ 32	S	Chloramphenicol	≤ 1	≤ 1	S
Tigecyclin	≤ 0.25	≤ 0.25	S	Enrofloxacin	=0.03125	=0.03125	S
Trimethoprim / Sulfamethoxazol	≤ 1/19	≤ 1/19	S	Erythromycin	=0.5	1	S/I
Piperacillin	≤ 8	≤ 8	S	Gentamycin	=0.25	=0.125	S
Piperacillin /Tazobactam	≤ 4/4	≤ 4/4	S	Oxacillin	> 2	> 2	R
Cefotaxim	≤ 1	≤ 1	S	Penicillin G	=0.5	=0.5	R
Ceftazidim	≤ 1	≤ 1	S	Pradofloxacin	=0.015625	=0.015625	S
Ceftazidim /Avibactam	≤ 1/4	≤ 8/4	S	Trimethoprim / Sulfamethoxazol	≤ 0.25/4.75	≤ 0.25/4.75	S
Ceftolozan/Tazobactam	≤ 1/4	≤ 4/4	S/I	Tetracyclin	=0.25	=0.25	S
Imipenem	≤ 1	≤ 1	S
Meropenem	≤ 0.125	≤ 0.125	S
* body temperature bird
§ S: susceptible, R: Resistant, I: intermediate
