# Supplementary material for: First Description of Mergibacter septicus Isolated from a Common Tern (Sterna hirundo) in Germany
Source: Pathogens. 2023 Aug 28;12(9):1096. doi: 10.3390/pathogens12091096 (PMC10536934; doi:10.3390/pathogens12091096)
Supplement: Supplementary file 1 [file pathogens-12-01096-s001.zip › Table S2.xlsx]

## Sheet: Table S2
Table S2: Sequence conservation of the virulence factors in M. septicus
Gene	Locus tag	product	length (bp)	Sequence identity (compared to the type strain A25201T)
				19Y0039		CP022013		CP022011		CP022012
				nt	aa	nt	aa	nt	aa	nt	aa
capsule	CEP45_04375	Capsule biosynthesis protein	1104	99.6	99.7	99.6	99.7	99.6	99.7	99.3	99.2
ompA	CEP45_04720	Porin OmpA	996	98.9	99.4	98.9	99.4	98.9	99.4	98.2	97.0
ompH	CEP45_05375	OmpH family outer membrane protein	522	99.2	99.4	99.2	99.4	99.2	99.4	99.6	100.0
cdt	CEP45_05690	Cytolethal distending toxin subunit CdtB	825	98.3	98.9	98.3	98.9	98.3	98.9	97.7	98.9
exbD	CEP45_05825	Biopolymer transporter ExbD	420	98.8	99.3	98.6	99.3	98.6	99.3	99.8	99.3
fur	CEP45_01930	Ferric iron uptake transcriptional regulator	447	99.3	100	99.3	100	99.3	100	100.0	100
sodA	CEP45_07235	Superoxide dismutase [Mn]	651	99.7	100.0	99.7	100.0	99.7	100.0	98.5	98.6
galU	CEP45_05050	UTP-glucose-1-phosphate uridylyltransferase	888	99.5	99.3	99.5	99.3	99.5	99.3	99.3	99.3
galE	CEP45_00695	UDP-glucose 4-epimerase GalE	1017	99.4	98.8	99.4	98.8	99.4	98.8	98.5	97.6
lpxA	CEP45_05360	acyl-[acyl-carrier-protein]-UDP-N- acetylglucosamine O-acyltransferase	810	99.3	99.6	99.3	99.6	99.3	99.6	99.1	98.9
lpxC	CEP45_00580	UDP-3-O-[3-hydroxymyristoyl] N-acetylglucosaminedeacetylase	918	99.5	99.3	99.5	99.3	99.5	99.3	98.9	99.7
kdsA	CEP45_02170	3-deoxy-8-phosphooctulonate synthase	855	99.3	98.9	99.3	98.9	99.3	98.9	98.9	98.2
*nt: nucleotide, aa: amino acid
