# Supplementary material for: First Description of Mergibacter septicus Isolated from a Common Tern (Sterna hirundo) in Germany
Source: Pathogens. 2023 Aug 28;12(9):1096. doi: 10.3390/pathogens12091096 (PMC10536934; doi:10.3390/pathogens12091096)
Supplement: Supplementary file 1 [file pathogens-12-01096-s001.zip › Table S3.xlsx]

## Sheet: Table S3
Table S3: potential virulence factors identified in the 19Y0039 strain
Squence locus tag	VFcategory	VF_Name	Bacteria	gene name	Gene product (VFDB)	Gene product (Bakta)	pident	Coverage	Comments	qstart	qend	sseqid	evalue	length	gaps	slen	stitle	VFCID	VFID	VF	Accession
GDOIIJ_04355	Adherence	P5 protein	Haemophilus somnus 2336	ompP5	outer membrane protein P5 (ompA), human factor H binding protein	porin OmpA	59.13	94.4444	ok	1	328	VFG013146(gb|WP_012340653)	1.46e-124	345	22	342	VFG013146(gb|WP_012340653) (ompP5) outer membrane protein P5 (ompA), human factor H binding protein [P5 protein (VF0041) - Adherence (VFC0001)] [Haemophilus somnus 2336]	VFC0001	VF0041	VFG013146	gb|WP_012340653
GDOIIJ_05260	Adherence	Type IV pili	Haemophilus influenzae PittEE	pilB	GspE/PulE family protein	Protein transporter HofB	58.15	95.4839	?	13	466	VFG013102(gb|WP_011961745)	0	454	10	465	VFG013102(gb|WP_011961745) (pilB) GspE/PulE family protein [Type IV pili (VF0753) - Adherence (VFC0001)] [Haemophilus influenzae PittEE]	VFC0001	VF0753	VFG013102	gb|WP_011961745
GDOIIJ_05265	Adherence	Type IV pili	Pasteurella multocida subsp. multocida str. Pm70	ppdD	prepilin peptidase-dependent pilin	Prepilin-type cleavage/methylation domain-containing protein	64.029	94.4444	?	16	154	VFG042816(gb|WP_005741096)	3.08e-50	139	3	144	VFG042816(gb|WP_005741096) (ppdD) prepilin peptidase-dependent pilin [Type IV pili (VF1229) - Adherence (VFC0001)] [Pasteurella multocida subsp. multocida str. Pm70]	VFC0001	VF1229	VFG042816	gb|WP_005741096
GDOIIJ_08750	Adherence	Type IV pili	Pseudomonas aeruginosa PAO1	vfr	cAMP-regulatory protein	cAMP-activated global transcriptional regulator CRP	62.981	95.7944	?	36	240	VFG042734(gb|NP_249343)	3.64e-98	208	3	214	VFG042734(gb|NP_249343) (vfr) cAMP-regulatory protein [Type IV pili (VF0082) - Adherence (VFC0001)] [Pseudomonas aeruginosa PAO1]	VFC0001	VF0082	VFG042734	gb|NP_249343
GDOIIJ_05850	Adherence	Type IV pili	Haemophilus somnus 129PT	comE/pilQ	type IV pilus secretin PilQ	Pilus modification protein PilQ	58.413	81.4324	?	51	357	VFG013123(gb|WP_011609267)	2.92e-123	315	8	377	VFG013123(gb|WP_011609267) (comE/pilQ) type IV pilus secretin PilQ [Type IV pili (VF0753) - Adherence (VFC0001)] [Haemophilus somnus 129PT]	VFC0001	VF0753	VFG013123	gb|WP_011609267
GDOIIJ_07405	Adherence	EF-Tu	Francisella philomiragia subsp. philomiragia ATCC 25017	tufA	elongation factor Tu	elongation factor Tu	81.98	100		1	394	VFG046459(gb|WP_004287053)	0	394	0	394	VFG046459(gb|WP_004287053) (tufA) elongation factor Tu [EF-Tu (VF0460) - Adherence (VFC0001)] [Francisella philomiragia subsp. philomiragia ATCC 25017]	VFC0001	VF0460	VFG046459	gb|WP_004287053
GDOIIJ_08585	Adherence	EF-Tu	Francisella philomiragia subsp. philomiragia ATCC 25017	tufA	elongation factor Tu	elongation factor Tu	81.98	100		1	394	VFG046459(gb|WP_004287053)	0	394	0	394	VFG046459(gb|WP_004287053) (tufA) elongation factor Tu [EF-Tu (VF0460) - Adherence (VFC0001)] [Francisella philomiragia subsp. philomiragia ATCC 25017]	VFC0001	VF0460	VFG046459	gb|WP_004287053
GDOIIJ_04540	Adherence	IlpA	Vibrio vulnificus YJ016	IlpA	immunogenic lipoprotein A	Lipoprotein	56.757	95.539	?	9	266	VFG045346(gb|WP_011149697)	8.9e-94	259	2	269	VFG045346(gb|WP_011149697) (IlpA) immunogenic lipoprotein A [IlpA (VF0513) - Adherence (VFC0001)] [Vibrio vulnificus YJ016]	VFC0001	VF0513	VFG045346	gb|WP_011149697
GDOIIJ_06600	Adherence	Lap	Listeria welshimeri serovar 6b str. SLCC5334	lap	Listeria adhesion protein Lap	bifunctional acetaldehyde-CoA/alcohol dehydrogenase	58.199	98.7298	1 / 2	7	870	VFG006720(gb|WP_011702434)	0	866	11	866	VFG006720(gb|WP_011702434) (lap) Listeria adhesion protein Lap [Lap (VF0444) - Adherence (VFC0001)] [Listeria welshimeri serovar 6b str. SLCC5334]	VFC0001	VF0444	VFG006720	gb|WP_011702434
GDOIIJ_07830	Post-translational modification	Phosphoethanolamine modification	Neisseria meningitidis 8013	lptA	lipooligosaccharide phosphoethanolamine transferase LptA	Phosphoethanolamine transferase	54.206	97.2426	ok	12	543	VFG036818(gb|WP_014573874)	0	535	6	544	VFG036818(gb|WP_014573874) (lptA) lipooligosaccharide phosphoethanolamine transferase LptA [Phosphoethanolamine modification (VF0899) - Post-translational modification (VFC0315)] [Neisseria meningitidis 8013]	VFC0315	VF0899	VFG036818	gb|WP_014573874
GDOIIJ_05340	Exotoxin	CDT	Escherichia coli O18:K1:H7 str. IHE3034	cdtB	cytolethal distending toxin B	cytolethal distending toxin subunit B family protein	63.158	95.9707	ok	8	271	VFG033906(gb|WP_000734593)	1.9e-118	266	4	273	VFG033906(gb|WP_000734593) (cdtB) cytolethal distending toxin B [CDT (VF0185) - Exotoxin (VFC0235)] [Escherichia coli O18:K1:H7 str. IHE3034]	VFC0235	VF0185	VFG033906	gb|WP_000734593
GDOIIJ_04700	Exoenzyme	Streptococcal enolase	Streptococcus pneumoniae D39	eno	phosphopyruvate hydratase	phosphopyruvate hydratase	59.815	97.6959		1	429	VFG005579(gb|WP_000022815)	2.88e-177	433	9	434	VFG005579(gb|WP_000022815) (eno) phosphopyruvate hydratase [Streptococcal enolase (VF1060) - Exoenzyme (VFC0251)] [Streptococcus pneumoniae D39]	VFC0251	VF1060	VFG005579	gb|WP_000022815
GDOIIJ_06065	Immune modulation	Capsular polysaccharide	Vibrio vulnificus YJ016	rmlB	dTDP-glucose 4,6-dehydratase	dTDP-glucose 4,6-dehydratase	67.868	94.3343		1	333	VFG007658(gb|WP_011149273)	1.04e-162	333	0	353	VFG007658(gb|WP_011149273) (rmlB) dTDP-glucose 4,6-dehydratase [Capsular polysaccharide (VF0624) - Immune modulation (VFC0258)] [Vibrio vulnificus YJ016]	VFC0258	VF0624	VFG007658	gb|WP_011149273
GDOIIJ_03990	Immune modulation	Capsule	Neisseria meningitidis Z2491	ctrD	capsule polysaccharide export ATP-binding protein CtrD	ATP-binding protein	82.71	99.0741		1	214	VFG006316(gb|WP_002218516)	2.57e-136	214	0	216	VFG006316(gb|WP_002218516) (ctrD) capsule polysaccharide export ATP-binding protein CtrD [Capsule (VF0079) - Immune modulation (VFC0258)] [Neisseria meningitidis Z2491]	VFC0258	VF0079	VFG006316	gb|WP_002218516
GDOIIJ_03995	Immune modulation	Capsule	Neisseria meningitidis alpha710	ctrC	capsule polysaccharide export inner-membrane protein CtrC	Transport permease protein	72.075	100		1	265	VFG036706(gb|WP_014575090)	4.2e-135	265	0	265	VFG036706(gb|WP_014575090) (ctrC) capsule polysaccharide export inner-membrane protein CtrC [Capsule (VF0079) - Immune modulation (VFC0258)] [Neisseria meningitidis alpha710]	VFC0258	VF0079	VFG036706	gb|WP_014575090
GDOIIJ_04000	Immune modulation	Capsule	Haemophilus influenzae str. 1007	bexC / ctrB	BexC	Capsule biosynthesis protein	59.831	94.1645		9	363	VFG000686(gb|AAP42179)	4.94e-152	356	1	377	VFG000686(gb|AAP42179) (bexC') BexC' [Capsule (VF0043) - Immune modulation (VFC0258)] [Haemophilus influenzae str. 1007]	VFC0258	VF0043	VFG000686	gb|AAP42179
GDOIIJ_04005	Immune modulation	Capsule	Haemophilus influenzae str. 1007	bexD	BexD	Sugar ABC transporter substrate-binding protein	52.575	91.6244		15	375	VFG000687(gb|AAP42180)	4.82e-138	369	8	394	VFG000687(gb|AAP42180) (bexD') BexD' [Capsule (VF0043) - Immune modulation (VFC0258)] [Haemophilus influenzae str. 1007]	VFC0258	VF0043	VFG000687	gb|AAP42180
GDOIIJ_04210	Immune modulation	Capsule	Klebsiella pneumoniae subsp. pneumoniae MGH 78578	gndA	NADP-dependent phosphogluconate dehydrogenase	decarboxylating NADP(+)-dependent phosphogluconate dehydrogenase	54.39	99.1453		2	468	VFG048851(gb|WP_015958700)	0	467	3	468	VFG048851(gb|WP_015958700) (gndA) NADP-dependent phosphogluconate dehydrogenase [Capsule (VF0560) - Immune modulation (VFC0258)] [Klebsiella pneumoniae subsp. pneumoniae MGH 78578]	VFC0258	VF0560	VFG048851	gb|WP_015958700
GDOIIJ_04045	Immune modulation	Capsule	Haemophilus influenzae str. 1007	hcsB	HcsB	Capsule biosynthesis protein	57.357	96.1353		2	401	VFG000693(gb|AAP42186)	2.78e-173	401	3	414	VFG000693(gb|AAP42186) (hcsB') HcsB' [Capsule (VF0043) - Immune modulation (VFC0258)] [Haemophilus influenzae str. 1007]	VFC0258	VF0043	VFG000693	gb|AAP42186
GDOIIJ_04040	Immune modulation	Capsule	Neisseria meningitidis alpha710	lipA	capsule polysaccharide modification protein LipA	Beta-3-deoxy-D-manno-oct-2-ulosonic acid transferase	57.101	97.9472		22	690	VFG036724(gb|WP_002223276)	0	676	8	682	VFG036724(gb|WP_002223276) (lipA) capsule polysaccharide modification protein LipA [Capsule (VF0079) - Immune modulation (VFC0258)] [Neisseria meningitidis alpha710]	VFC0258	VF0079	VFG036724	gb|WP_002223276
GDOIIJ_01090	Immune modulation	Capsule	Acinetobacter baumannii TYTH-1	M3Q_RS01495	glycosyltransferase	Amylovoran biosynthesis protein AmsE	50.916	97.8182		4	272	VFG038088(gb|WP_000493218)	2.83e-85	273	4	275	VFG038088(gb|WP_000493218) (M3Q_RS01495) glycosyltransferase [Capsule (VF0465) - Immune modulation (VFC0258)] [Acinetobacter baumannii TYTH-1]	VFC0258	VF0465	VFG038088	gb|WP_000493218
GDOIIJ_06235	Immune modulation	Capsule	Francisella philomiragia subsp. philomiragia ATCC 25017	rpe	ribulose-phosphate 3-epimerase	ribulose-phosphate 3-epimerase	65.315	100		1	222	VFG046604(gb|WP_012280804)	3.25e-102	222	0	222	VFG046604(gb|WP_012280804) (rpe) ribulose-phosphate 3-epimerase [Capsule (VF0543) - Immune modulation (VFC0258)] [Francisella philomiragia subsp. philomiragia ATCC 25017]	VFC0258	VF0543	VFG046604	gb|WP_012280804
GDOIIJ_04025	Immune modulation	Capsule	Klebsiella oxytoca E718	ugd	UDP-glucose 6-dehydrogenase	UDP-glucose 6-dehydrogenase	62.435	99.4845		4	389	VFG048789(gb|WP_014838943)	4.48e-180	386	0	388	VFG048789(gb|WP_014838943) (ugd) UDP-glucose 6-dehydrogenase [Capsule (VF0560) - Immune modulation (VFC0258)] [Klebsiella oxytoca E718]	VFC0258	VF0560	VFG048789	gb|WP_014838943
GDOIIJ_07900	Immune modulation	Exopolysaccharide	Haemophilus somnus 129PT	manA	mannose-6-phosphate isomerase, class I	mannose-6-phosphate isomerase, class I	62.155	99.0025		2	399	VFG013539(gb|WP_011608762)	1.28e-177	399	2	401	VFG013539(gb|WP_011608762) (manA) mannose-6-phosphate isomerase, class I [Exopolysaccharide (VF0755) - Immune modulation (VFC0258)] [Haemophilus somnus 129PT]	VFC0258	VF0755	VFG013539	gb|WP_011608762
GDOIIJ_04690	Immune modulation	Exopolysaccharide	Haemophilus somnus 2336	manB/yhxB	phosphomannomutase	Phosphomannomutase	78.855	100		1	454	VFG013188(gb|WP_012340250)	0	454	0	454	VFG013188(gb|WP_012340250) (manB/yhxB) phosphomannomutase [Exopolysaccharide (VF0755) - Immune modulation (VFC0258)] [Haemophilus somnus 2336]	VFC0258	VF0755	VFG013188	gb|WP_012340250
GDOIIJ_05495	Immune modulation	Exopolysaccharide	Haemophilus somnus 2336	mrsA/glmM	phosphoglucosamine mutase	phosphoglucosamine mutase	82.353	98.8739		4	444	VFG013183(gb|WP_012340374)	0	442	3	444	VFG013183(gb|WP_012340374) (mrsA/glmM) phosphoglucosamine mutase [Exopolysaccharide (VF0755) - Immune modulation (VFC0258)] [Haemophilus somnus 2336]	VFC0258	VF0755	VFG013183	gb|WP_012340374
GDOIIJ_01205	Immune modulation	Exopolysaccharide	Haemophilus influenzae 86-028NP	pgi	glucose-6-phosphate isomerase	glucose-6-phosphate isomerase	85.036	99.4536		1	546	VFG013531(gb|WP_011272485)	0	548	2	549	VFG013531(gb|WP_011272485) (pgi) glucose-6-phosphate isomerase [Exopolysaccharide (VF0755) - Immune modulation (VFC0258)] [Haemophilus influenzae 86-028NP]	VFC0258	VF0755	VFG013531	gb|WP_011272485
GDOIIJ_06095	Immune modulation	LOS	Haemophilus somnus 2336	galE	UDP-glucose 4-epimerase	UDP-glucose 4-epimerase GalE	80.415	99.7041		1	337	VFG013154(gb|WP_012340419)	0	337	0	338	VFG013154(gb|WP_012340419) (galE) UDP-glucose 4-epimerase [LOS (VF0044) - Immune modulation (VFC0258)] [Haemophilus somnus 2336]	VFC0258	VF0044	VFG013154	gb|WP_012340419
GDOIIJ_04695	Immune modulation	LOS	Haemophilus influenzae PittEE	galU	glucosephosphate uridylyltransferase	UTP--glucose-1-phosphate uridylyltransferase GalU	78.983	100		1	295	VFG013348(gb|WP_012054583)	4.3e-179	295	0	295	VFG013348(gb|WP_012054583) (galU) glucosephosphate uridylyltransferase [LOS (VF0044) - Immune modulation (VFC0258)] [Haemophilus influenzae PittEE]	VFC0258	VF0044	VFG013348	gb|WP_012054583
GDOIIJ_05140	Immune modulation	LOS	Haemophilus influenzae PittGG	gmhA/lpcA	phosphoheptose isomerase	D-sedoheptulose 7-phosphate isomerase	85.567	100		1	194	VFG013421(gb|WP_005630454)	1.02e-124	194	0	194	VFG013421(gb|WP_005630454) (gmhA/lpcA) phosphoheptose isomerase [LOS (VF0044) - Immune modulation (VFC0258)] [Haemophilus influenzae PittGG]	VFC0258	VF0044	VFG013421	gb|WP_005630454
GDOIIJ_03225	Immune modulation	LOS	Haemophilus ducreyi 35000HP	htrB	lipid A biosynthesis lauroyl acyltransferase	Lipid A biosynthesis lauroyltransferase	63.725	98.0769		4	309	VFG013439(gb|WP_010945021)	8.73e-155	306	0	312	VFG013439(gb|WP_010945021) (htrB) lipid A biosynthesis lauroyl acyltransferase [LOS (VF0044) - Immune modulation (VFC0258)] [Haemophilus ducreyi 35000HP]	VFC0258	VF0044	VFG013439	gb|WP_010945021
GDOIIJ_07460	Immune modulation	LOS	Haemophilus influenzae 86-028NP	kdkA	3-deoxy-D-manno-octulosonic-acid kinase	3-deoxy-D-manno-octulosonic acid kinase	59.447	89.2116		20	234	VFG013272(gb|WP_011271950)	8.11e-89	217	2	241	VFG013272(gb|WP_011271950) (kdkA) 3-deoxy-D-manno-octulosonic-acid kinase [LOS (VF0044) - Immune modulation (VFC0258)] [Haemophilus influenzae 86-028NP]	VFC0258	VF0044	VFG013272	gb|WP_011271950
GDOIIJ_01550	Immune modulation	LOS	Haemophilus somnus 2336	kdsA	2-dehydro-3-deoxyphosphooctonate aldolase	3-deoxy-8-phosphooctulonate synthase	86.62	100		1	284	VFG013179(gb|WP_012340566)	0	284	0	284	VFG013179(gb|WP_012340566) (kdsA) 2-dehydro-3-deoxyphosphooctonate aldolase [LOS (VF0044) - Immune modulation (VFC0258)] [Haemophilus somnus 2336]	VFC0258	VF0044	VFG013179	gb|WP_012340566
GDOIIJ_00645	Immune modulation	LOS	Haemophilus somnus 2336	kdsB	3-deoxy-manno-octulosonate cytidylyltransferase	3-deoxy-manno-octulosonate cytidylyltransferase	66.415	99.2188		1	265	VFG013147(gb|WP_012341796)	3.08e-126	265	11	256	VFG013147(gb|WP_012341796) (kdsB) 3-deoxy-manno-octulosonate cytidylyltransferase [LOS (VF0044) - Immune modulation (VFC0258)] [Haemophilus somnus 2336]	VFC0258	VF0044	VFG013147	gb|WP_012341796
GDOIIJ_01015	Immune modulation	LOS	Haemophilus somnus 129PT	kpsF	KpsF/GutQ family sugar isomerase	Arabinose 5-phosphate isomerase	75.884	100		1	311	VFG013481(gb|WP_041604195)	0	311	0	311	VFG013481(gb|WP_041604195) (kpsF) KpsF/GutQ family sugar isomerase [LOS (VF0044) - Immune modulation (VFC0258)] [Haemophilus somnus 129PT]	VFC0258	VF0044	VFG013481	gb|WP_041604195
GDOIIJ_07475	Immune modulation	LOS	Haemophilus somnus 2336	lgtF	beta-1,4-glucosyltransferase	Glycosyl transferase	62.934	99.0421		4	520	VFG013158(gb|WP_012340767)	0	518	1	522	VFG013158(gb|WP_012340767) (lgtF) beta-1,4-glucosyltransferase [LOS (VF0044) - Immune modulation (VFC0258)] [Haemophilus somnus 2336]	VFC0258	VF0044	VFG013158	gb|WP_012340767
GDOIIJ_02210	Immune modulation	LOS	Haemophilus influenzae PittEE	licC	phosphocholine cytidyltransferase	CTP--phosphocholine cytidylyltransferase	53.636	94.4206		1	220	VFG013456(gb|WP_012054405)	1.35e-75	220	0	233	VFG013456(gb|WP_012054405) (licC) phosphocholine cytidyltransferase [LOS (VF0044) - Immune modulation (VFC0258)] [Haemophilus influenzae PittEE]	VFC0258	VF0044	VFG013456	gb|WP_012054405
GDOIIJ_05005	Immune modulation	LOS	Haemophilus influenzae PittEE	lpxA	UDP-N-acetylglucosamine acyltransferase	acyl-ACP--UDP-N-acetylglucosamine O-acyltransferase	83.462	99.2366		10	269	VFG013392(gb|WP_012054515)	1.15e-165	260	0	262	VFG013392(gb|WP_012054515) (lpxA) UDP-N-acetylglucosamine acyltransferase [LOS (VF0044) - Immune modulation (VFC0258)] [Haemophilus influenzae PittEE]	VFC0258	VF0044	VFG013392	gb|WP_012054515
GDOIIJ_03845	Immune modulation	LOS	Haemophilus influenzae PittEE	lpxB	lipid-A-disaccharide synthase	lipid-A-disaccharide synthase	69.091	98.7179		1	385	VFG013386(gb|WP_012054516)	0	385	0	390	VFG013386(gb|WP_012054516) (lpxB) lipid-A-disaccharide synthase [LOS (VF0044) - Immune modulation (VFC0258)] [Haemophilus influenzae PittEE]	VFC0258	VF0044	VFG013386	gb|WP_012054516
GDOIIJ_00435	Immune modulation	LOS	Haemophilus influenzae Rd KW20	lpxC	UDP-3-O-(R-3-hydroxymyristoyl)-N-acetylglucosamine deacetylase	UDP-3-O-acyl-N-acetylglucosamine deacetylase	80.656	100		1	305	VFG013412(gb|WP_005693459)	0	305	0	305	VFG013412(gb|WP_005693459) (lpxC) UDP-3-O-(R-3-hydroxymyristoyl)-N-acetylglucosamine deacetylase [LOS (VF0044) - Immune modulation (VFC0258)] [Haemophilus influenzae Rd KW20]	VFC0258	VF0044	VFG013412	gb|WP_005693459
GDOIIJ_05015	Immune modulation	LOS	Haemophilus somnus 2336	lpxD	UDP-3-O-(3-hydroxymyristoyl) glucosamine N-acyltransferase	UDP-3-O-(3-hydroxymyristoyl)glucosamine N-acyltransferase	74.26	98.827		1	338	VFG013165(gb|WP_012340599)	0	338	1	341	VFG013165(gb|WP_012340599) (lpxD) UDP-3-O-(3-hydroxymyristoyl) glucosamine N-acyltransferase [LOS (VF0044) - Immune modulation (VFC0258)] [Haemophilus somnus 2336]	VFC0258	VF0044	VFG013165	gb|WP_012340599
GDOIIJ_05935	Immune modulation	LOS	Haemophilus somnus 2336	lpxH	UDP-2,3-diacylglucosamine pyrophosphohydrolase	UDP-2,3-diacylglucosamine diphosphatase	57.741	100		1	239	VFG013159(gb|WP_012340878)	2e-98	239	5	234	VFG013159(gb|WP_012340878) (lpxH) UDP-2,3-diacylglucosamine pyrophosphohydrolase [LOS (VF0044) - Immune modulation (VFC0258)] [Haemophilus somnus 2336]	VFC0258	VF0044	VFG013159	gb|WP_012340878
GDOIIJ_00655	Immune modulation	LOS	Haemophilus somnus 2336	lpxK	tetraacyldisaccharide 4'-kinase	tetraacyldisaccharide 4'-kinase	53.709	99.3958		1	335	VFG013148(gb|WP_012341794)	8.34e-128	337	8	331	VFG013148(gb|WP_012341794) (lpxK) tetraacyldisaccharide 4'-kinase [LOS (VF0044) - Immune modulation (VFC0258)] [Haemophilus somnus 2336]	VFC0258	VF0044	VFG013148	gb|WP_012341794
GDOIIJ_00660	Immune modulation	LOS	Haemophilus influenzae PittEE	msbA	lipid transporter ATP-binding/permease	lipid A ABC transporter ATP-binding protein/permease MsbA	70.619	99.1482		1	582	VFG013250(gb|WP_005687513)	0	582	0	587	VFG013250(gb|WP_005687513) (msbA) lipid transporter ATP-binding/permease [LOS (VF0044) - Immune modulation (VFC0258)] [Haemophilus influenzae PittEE]	VFC0258	VF0044	VFG013250	gb|WP_005687513
GDOIIJ_01255	Immune modulation	LOS	Haemophilus somnus 2336	msbB	lipid A biosynthesis (KDO)2-(lauroyl)-lipid IVA acyltransferase	lauroyl-Kdo(2)-lipid IV(A) myristoyltransferase	70.701	99.0536		2	315	VFG013150(gb|WP_012341217)	5.03e-176	314	0	317	VFG013150(gb|WP_012341217) (msbB) lipid A biosynthesis (KDO)2-(lauroyl)-lipid IVA acyltransferase [LOS (VF0044) - Immune modulation (VFC0258)] [Haemophilus somnus 2336]	VFC0258	VF0044	VFG013150	gb|WP_012341217
GDOIIJ_07455	Immune modulation	LOS	Haemophilus influenzae Rd KW20	opsX/rfaC	heptosyltransferase I	ADP-heptose--LPS heptosyltransferase I	56.977	99.1354		1	344	VFG013276(gb|WP_010868969)	6.45e-152	344	0	347	VFG013276(gb|WP_010868969) (opsX/rfaC) heptosyltransferase I [LOS (VF0044) - Immune modulation (VFC0258)] [Haemophilus influenzae Rd KW20]	VFC0258	VF0044	VFG013276	gb|WP_010868969
GDOIIJ_02400	Immune modulation	LOS	Haemophilus influenzae Rd KW20	orfM	deoxyribonucleotide triphosphate pyrophosphatase	RdgB/HAM1 family non-canonical purine NTP pyrophosphatase	79.487	99.4872		1	194	VFG013265(gb|WP_005694045)	9.85e-113	195	1	195	VFG013265(gb|WP_005694045) (orfM) deoxyribonucleotide triphosphate pyrophosphatase [LOS (VF0044) - Immune modulation (VFC0258)] [Haemophilus influenzae Rd KW20]	VFC0258	VF0044	VFG013265	gb|WP_005694045
GDOIIJ_06885	Immune modulation	LOS	Haemophilus influenzae PittGG	rfaD	ADP-L-glycero-D-mannoheptose-6-epimerase	ADP-glyceromanno-heptose 6-epimerase	86.971	99.6753		1	307	VFG013409(gb|WP_012055407)	0	307	0	308	VFG013409(gb|WP_012055407) (rfaD) ADP-L-glycero-D-mannoheptose-6-epimerase [LOS (VF0044) - Immune modulation (VFC0258)] [Haemophilus influenzae PittGG]	VFC0258	VF0044	VFG013409	gb|WP_012055407
GDOIIJ_03220	Immune modulation	LOS	Haemophilus somnus 129PT	rfaE	ADP-heptose synthase	bifunctional D-glycero-beta-D-manno-heptose-7-phosphate kinase/D-glycero-beta-D-manno-heptose 1-phosphate adenylyltransferase HldE	80.632	99.7899		1	475	VFG013435(gb|WP_041604091)	0	475	0	476	VFG013435(gb|WP_041604091) (rfaE) ADP-heptose synthase [LOS (VF0044) - Immune modulation (VFC0258)] [Haemophilus somnus 129PT]	VFC0258	VF0044	VFG013435	gb|WP_041604091
GDOIIJ_05210	Immune modulation	LOS	Haemophilus influenzae 86-028NP	rfaF	ADP-heptose-LPS heptosyltransferase II	lipopolysaccharide heptosyltransferase II	63.793	99.422		5	352	VFG013401(gb|WP_011272387)	3.61e-169	348	4	346	VFG013401(gb|WP_011272387) (rfaF) ADP-heptose-LPS heptosyltransferase II [LOS (VF0044) - Immune modulation (VFC0258)] [Haemophilus influenzae 86-028NP]	VFC0258	VF0044	VFG013401	gb|WP_011272387
GDOIIJ_05500	Immune modulation	Nucleoside diphosphate kinase	Mycobacterium avium 104	ndk	nucleoside-diphosphate kinase	nucleoside-diphosphate kinase	52.672	95.5882	ok	4	133	VFG031462(gb|WP_011724307)	6.66e-43	131	1	136	VFG031462(gb|WP_011724307) (ndk) nucleoside-diphosphate kinase [Nucleoside diphosphate kinase (VF0851) - Immune modulation (VFC0258)] [Mycobacterium avium 104]	VFC0258	VF0851	VFG031462	gb|WP_011724307
GDOIIJ_06365	Stress survival	ClpP	Listeria monocytogenes EGD-e	clpP	ATP-dependent Clp protease proteolytic subunit	ATP-dependent Clp endopeptidase proteolytic subunit ClpP	62.371	97.9798		1	194	VFG000077(gb|NP_465991)	1.02e-93	194	0	198	VFG000077(gb|NP_465991) (clpP) ATP-dependent Clp protease proteolytic subunit [ClpP (VF0074) - Stress survival (VFC0282)] [Listeria monocytogenes EGD-e]	VFC0282	VF0074	VFG000077	gb|NP_465991
GDOIIJ_03020	Stress survival	KatA	Neisseria lactamica 020-06	katA	catalase	Catalase	60.905	95.0397		2	485	VFG037044(gb|WP_013448270)	0	486	7	504	VFG037044(gb|WP_013448270) (katA) catalase [KatA (VF0454) - Stress survival (VFC0282)] [Neisseria lactamica 020-06]	VFC0282	VF0454	VFG037044	gb|WP_013448270
GDOIIJ_04880	Nutritional/Metabolic factor	Glutamine synthesis	Mycobacterium gilvum PYR-GCK	glnA1	type I glutamate--ammonia ligase	glutamate--ammonia ligase	50.105	98.1172	ok	5	473	VFG009407(gb|WP_011893806)	3.52e-171	475	6	478	VFG009407(gb|WP_011893806) (glnA1) type I glutamate--ammonia ligase [Glutamine synthesis (VF0816) - Nutritional/Metabolic factor (VFC0272)] [Mycobacterium gilvum PYR-GCK]	VFC0272	VF0816	VFG009407	gb|WP_011893806
GDOIIJ_03310	Nutritional/Metabolic factor	Heme biosynthesis	Haemophilus somnus 2336	hemA	glutamyl-tRNA reductase	glutamyl-tRNA reductase	62.989	97.6905		1	427	VFG013196(gb|WP_012340438)	0	435	12	433	VFG013196(gb|WP_012340438) (hemA) glutamyl-tRNA reductase [Heme biosynthesis (VF0758) - Nutritional/Metabolic factor (VFC0272)] [Haemophilus somnus 2336]	VFC0272	VF0758	VFG013196	gb|WP_012340438
GDOIIJ_03165	Nutritional/Metabolic factor	Heme biosynthesis	Haemophilus somnus 2336	hemB	porphobilinogen synthase	porphobilinogen synthase	79.706	100		1	340	VFG013197(gb|WP_011608705)	0	340	0	340	VFG013197(gb|WP_011608705) (hemB) porphobilinogen synthase [Heme biosynthesis (VF0758) - Nutritional/Metabolic factor (VFC0272)] [Haemophilus somnus 2336]	VFC0272	VF0758	VFG013197	gb|WP_011608705
GDOIIJ_06575	Nutritional/Metabolic factor	Heme biosynthesis	Haemophilus somnus 2336	hemC	hydroxymethylbilane synthase	hydroxymethylbilane synthase	64.263	95.6386		1	307	VFG013198(gb|WP_011608203)	5.09e-138	319	12	321	VFG013198(gb|WP_011608203) (hemC) hydroxymethylbilane synthase [Heme biosynthesis (VF0758) - Nutritional/Metabolic factor (VFC0272)] [Haemophilus somnus 2336]	VFC0272	VF0758	VFG013198	gb|WP_011608203
GDOIIJ_06580	Nutritional/Metabolic factor	Heme biosynthesis	Haemophilus somnus 129PT	hemD	uroporphyrinogen-III synthase	Uroporphyrinogen-III synthase	51.02	97.1545		1	243	VFG013611(gb|WP_041603898)	2.01e-82	245	6	246	VFG013611(gb|WP_041603898) (hemD) uroporphyrinogen-III synthase [Heme biosynthesis (VF0758) - Nutritional/Metabolic factor (VFC0272)] [Haemophilus somnus 129PT]	VFC0272	VF0758	VFG013611	gb|WP_041603898
GDOIIJ_05185	Nutritional/Metabolic factor	Heme biosynthesis	Haemophilus somnus 2336	hemE	uroporphyrinogen decarboxylase	uroporphyrinogen decarboxylase	81.793	100		1	357	VFG013200(gb|WP_012341396)	0	357	3	354	VFG013200(gb|WP_012341396) (hemE) uroporphyrinogen decarboxylase [Heme biosynthesis (VF0758) - Nutritional/Metabolic factor (VFC0272)] [Haemophilus somnus 2336]	VFC0272	VF0758	VFG013200	gb|WP_012341396
GDOIIJ_06185	Nutritional/Metabolic factor	Heme biosynthesis	Haemophilus somnus 2336	hemG	menaquinone-dependent protoporphyrinogen IX dehydrogenase	menaquinone-dependent protoporphyrinogen IX dehydrogenase	61.677	95.8824		1	167	VFG013201(gb|WP_012341283)	1.47e-71	167	4	170	VFG013201(gb|WP_012341283) (hemG) menaquinone-dependent protoporphyrinogen IX dehydrogenase [Heme biosynthesis (VF0758) - Nutritional/Metabolic factor (VFC0272)] [Haemophilus somnus 2336]	VFC0272	VF0758	VFG013201	gb|WP_012341283
GDOIIJ_04340	Nutritional/Metabolic factor	Heme biosynthesis	Haemophilus somnus 129PT	hemH	ferrochelatase	ferrochelatase	59.621	99.373		2	318	VFG013617(gb|WP_200858241)	2.4e-141	317	0	319	VFG013617(gb|WP_200858241) (hemH) ferrochelatase [Heme biosynthesis (VF0758) - Nutritional/Metabolic factor (VFC0272)] [Haemophilus somnus 129PT]	VFC0272	VF0758	VFG013617	gb|WP_200858241
GDOIIJ_05710	Nutritional/Metabolic factor	Heme biosynthesis	Haemophilus somnus 2336	hemL	glutamate-1-semialdehyde 2,1-aminomutase	glutamate-1-semialdehyde 2,1-aminomutase	76.761	98.6111		6	431	VFG013203(gb|WP_012341659)	0	426	0	432	VFG013203(gb|WP_012341659) (hemL) glutamate-1-semialdehyde 2,1-aminomutase [Heme biosynthesis (VF0758) - Nutritional/Metabolic factor (VFC0272)] [Haemophilus somnus 2336]	VFC0272	VF0758	VFG013203	gb|WP_012341659
GDOIIJ_02395	Nutritional/Metabolic factor	Heme biosynthesis	Haemophilus influenzae Rd KW20	hemN	radical SAM family heme chaperone HemW	radical SAM family heme chaperone HemW	71.038	94.517		7	368	VFG013625(gb|WP_005693701)	0	366	4	383	VFG013625(gb|WP_005693701) (hemN) radical SAM family heme chaperone HemW [Heme biosynthesis (VF0758) - Nutritional/Metabolic factor (VFC0272)] [Haemophilus influenzae Rd KW20]	VFC0272	VF0758	VFG013625	gb|WP_005693701
GDOIIJ_03240	Nutritional/Metabolic factor	Heme biosynthesis	Haemophilus somnus 2336	hemN	oxygen-independent coproporphyrinogen III oxidase	oxygen-independent coproporphyrinogen III oxidase	79.341	100		1	455	VFG013205(gb|WP_012341592)	0	455	0	455	VFG013205(gb|WP_012341592) (hemN) oxygen-independent coproporphyrinogen III oxidase [Heme biosynthesis (VF0758) - Nutritional/Metabolic factor (VFC0272)] [Haemophilus somnus 2336]	VFC0272	VF0758	VFG013205	gb|WP_012341592
GDOIIJ_06590	Nutritional/Metabolic factor	Heme biosynthesis	Haemophilus somnus 129PT	hemY	heme biosynthesis protein HemY	Heme biosynthesis protein HemY	53.717	95.7647		1	412	VFG013642(gb|WP_011608206)	1.77e-151	417	10	425	VFG013642(gb|WP_011608206) (hemY) heme biosynthesis protein HemY [Heme biosynthesis (VF0758) - Nutritional/Metabolic factor (VFC0272)] [Haemophilus somnus 129PT]	VFC0272	VF0758	VFG013642	gb|WP_011608206
GDOIIJ_01025	Nutritional/Metabolic factor	HitABC	Haemophilus somnus 2336	hitA	(Fe3+) ABC transporter substrate-binding protein	Iron ABC transporter substrate-binding protein	73.684	100	gene cluster	1	342	VFG013190(gb|WP_011608936)	0	342	4	338	VFG013190(gb|WP_011608936) (hitA) Fe(3+) ABC transporter substrate-binding protein [HitABC (VF0268) - Nutritional/Metabolic factor (VFC0272)] [Haemophilus somnus 2336]	VFC0272	VF0268	VFG013190	gb|WP_011608936
GDOIIJ_01030	Nutritional/Metabolic factor	HitABC	Haemophilus somnus 2336	hitB	iron ABC transporter permease	Iron ABC transporter permease	63.429	93.5135	gene cluster	2	520	VFG013191(gb|WP_011608935)	0	525	6	555	VFG013191(gb|WP_011608935) (hitB) iron ABC transporter permease [HitABC (VF0268) - Nutritional/Metabolic factor (VFC0272)] [Haemophilus somnus 2336]	VFC0272	VF0268	VFG013191	gb|WP_011608935
GDOIIJ_01035	Nutritional/Metabolic factor	HitABC	Haemophilus somnus 2336	hitC	iron (III) ABC transporter, ATP-binding protein	ABC transporter	51.124	98.2808	gene cluster	1	355	VFG013192(gb|WP_012340414)	3.54e-119	356	13	349	VFG013192(gb|WP_012340414) (hitC) iron(III) ABC transporter, ATP-binding protein [HitABC (VF0268) - Nutritional/Metabolic factor (VFC0272)] [Haemophilus somnus 2336]	VFC0272	VF0268	VFG013192	gb|WP_012340414
GDOIIJ_02580	Nutritional/Metabolic factor	Iron/manganese transport	Escherichia coli APEC O1	sitA	iron/manganese ABC transporter substrate-binding protein SitA	Metal ABC transporter substrate-binding protein	64.505	95.3947	gene cluster	1	293	VFG012575(gb|WP_000949004)	1.88e-141	293	3	304	VFG012575(gb|WP_000949004) (sitA) iron/manganese ABC transporter substrate-binding protein SitA [Iron/manganese transport (VF1116) - Nutritional/Metabolic factor (VFC0272)] [Escherichia coli APEC O1]	VFC0272	VF1116	VFG012575	gb|WP_000949004
GDOIIJ_02585	Nutritional/Metabolic factor	Iron/manganese transport	Escherichia coli O45:K1:H7 str. S88	sitB	iron/manganese ABC transporter ATP-binding protein SitB	Iron ABC transporter permease	62.454	94.5455	gene cluster	9	277	VFG034214(gb|WP_000983710)	4.58e-116	269	9	275	VFG034214(gb|WP_000983710) (sitB) iron/manganese ABC transporter ATP-binding protein SitB [Iron/manganese transport (VF1116) - Nutritional/Metabolic factor (VFC0272)] [Escherichia coli O45:K1:H7 str. S88]	VFC0272	VF1116	VFG034214	gb|WP_000983710
GDOIIJ_02590	Nutritional/Metabolic factor	Iron/manganese transport	Escherichia coli APEC O1	sitC	iron/manganese ABC transporter permease subunit SitC	ABC 3 transport family	62.007	97.8947	gene cluster	2	280	VFG012585(gb|WP_001101723)	5.76e-119	279	0	285	VFG012585(gb|WP_001101723) (sitC) iron/manganese ABC transporter permease subunit SitC [Iron/manganese transport (VF1116) - Nutritional/Metabolic factor (VFC0272)] [Escherichia coli APEC O1]	VFC0272	VF1116	VFG012585	gb|WP_001101723
GDOIIJ_02595	Nutritional/Metabolic factor	Iron/manganese transport	Escherichia coli CFT073	sitD	iron/manganese ABC transporter permease subunit SitD	Iron ABC transporter permease	50.373	94.0351	gene cluster	11	278	VFG012586(gb|WP_000968127)	3.34e-92	268	0	285	VFG012586(gb|WP_000968127) (sitD) iron/manganese ABC transporter permease subunit SitD [Iron/manganese transport (VF1116) - Nutritional/Metabolic factor (VFC0272)] [Escherichia coli CFT073]	VFC0272	VF1116	VFG012586	gb|WP_000968127
GDOIIJ_01305	Regulation	Fur	Salmonella enterica subsp. enterica serovar Typhimurium str. LT2	fur	ferric iron uptake transcriptional regulator	ferric iron uptake transcriptional regulator	65.468	92		7	145	VFG000478(gb|NP_459678)	1.82e-64	139	1	150	VFG000478(gb|NP_459678) (fur) ferric iron uptake transcriptional regulator [Fur (VF0113) - Regulation (VFC0301)] [Salmonella enterica subsp. enterica serovar Typhimurium str. LT2]	VFC0301	VF0113	VFG000478	gb|NP_459678
GDOIIJ_03500	Antimicrobial activity/Competitive advantage	FarAB	Neisseria lactamica 020-06	farB	fatty acid efflux system protein FarB	MFS transporter	56.375	98.622	1 / 2	1	502	VFG036972(gb|WP_042508130)	0	502	1	508	VFG036972(gb|WP_042508130) (farB) fatty acid efflux system protein FarB [FarAB (VF0450) - Antimicrobial activity/Competitive advantage (VFC0325)] [Neisseria lactamica 020-06]	VFC0325	VF0450	VFG036972	gb|WP_042508130
GDOIIJ_04405	Biofilm	AI-2	Vibrio parahaemolyticus RIMD 2210633	luxS	S-ribosylhomocysteinase	S-ribosylhomocysteine lyase	73.653	97.093	1 / 2	1	167	VFG018243(gb|WP_005462534)	2.73e-94	167	0	172	VFG018243(gb|WP_005462534) (luxS) S-ribosylhomocysteinase [AI-2 (VF0406) - Biofilm (VFC0271)] [Vibrio parahaemolyticus RIMD 2210633]	VFC0271	VF0406	VFG018243	gb|WP_005462534
GDOIIJ_00730	Effector delivery system	T4SS secreted effectors	Coxiella burnetii RSA 493	CBU_1566	Coxiella Dot/Icm type IVB secretion system translocated effector	YebC/PmpR family DNA-binding transcriptional regulator	55.967	99.1803		1	242	VFG039536(gb|NP_820549)	6.19e-99	243	1	244	VFG039536(gb|NP_820549) (CBU_1566) Coxiella Dot/Icm type IVB secretion system translocated effector [T4SS secreted effectors (VF0696) - Effector delivery system (VFC0086)] [Coxiella burnetii RSA 493]	VFC0086	VF0696	VFG039536	gb|NP_820549
GDOIIJ_06615	Effector delivery system	T6SS-II	Klebsiella oxytoca E718	clpV	ATP-dependent chaperone ClpB	Chaperone protein ClpB	77.363	100		1	857	VFG049189(gb|WP_014226431)	0	857	0	857	VFG049189(gb|WP_014226431) (clpV) ATP-dependent chaperone ClpB [T6SS-II (VF0783) - Effector delivery system (VFC0086)] [Klebsiella oxytoca E718]	VFC0086	VF0783	VFG049189	gb|WP_014226431
GDOIIJ_05360	Motility	Polar flagella	Aeromonas hydrophila ML09-119	flmH	short chain dehydrogenase/reductase family oxidoreductase	3-oxoacyl-ACP reductase FabG	73.109	97.541		3	240	VFG038840(gb|WP_005300916)	8.03e-129	238	0	244	VFG038840(gb|WP_005300916) (flmH) short chain dehydrogenase/reductase family oxidoreductase [Polar flagella (VF0473) - Motility (VFC0204)] [Aeromonas hydrophila ML09-119]	VFC0204	VF0473	VFG038840	gb|WP_005300916
GDOIIJ_06135	Nutritional/Metabolic factor	Pyrimidine biosynthesis	Francisella cf. tularensis subsp. novicida 3523	carB	carbamoyl phosphate synthase large subunit	Carbamoyl-phosphate synthase large chain	56.787	95.9781		1	1054	VFG047710(gb|WP_014547360)	0	1083	33	1094	VFG047710(gb|WP_014547360) (carB) carbamoyl phosphate synthase large subunit [Pyrimidine biosynthesis (VF0558) - Nutritional/Metabolic factor (VFC0272)] [Francisella cf. tularensis subsp. novicida 3523]	VFC0272	VF0558	VFG047710	gb|WP_014547360
GDOIIJ_00785	Nutritional/Metabolic factor	CcmC	Legionella pneumophila subsp. pneumophila str. Philadelphia 1	ccmC	cytochrome c-type biogenesis protein CcmC, putative heme lyase for CcmE	Heme exporter protein C	53.975	90.8745		1	239	VFG001856(gb|WP_010946594)	2.8e-82	239	0	263	VFG001856(gb|WP_010946594) (ccmC) cytochrome c-type biogenesis protein CcmC, putative heme lyase for CcmE [CcmC (VF0292) - Nutritional/Metabolic factor (VFC0272)] [Legionella pneumophila subsp. pneumophila str. Philadelphia 1]	VFC0272	VF0292	VFG001856	gb|WP_010946594
GDOIIJ_00800	Nutritional/Metabolic factor	CcmC	Legionella longbeachae NSW150	ccmF	cytochrome c heme lyase subunit CcmF	Heme lyase NrfEFG subunit NrfE	51.398	98.151		1	644	VFG045720(gb|WP_012979217)	0	644	7	649	VFG045720(gb|WP_012979217) (ccmF) cytochrome c heme lyase subunit CcmF [CcmC (VF0292) - Nutritional/Metabolic factor (VFC0272)] [Legionella longbeachae NSW150]	VFC0272	VF0292	VFG045720	gb|WP_012979217
GDOIIJ_05945	Adherence	Adherence; porin	Chlamydia trachomatis D/UW-3/CX	dnaK	chaperone protein DnaK	molecular chaperone DnaK	61.391	85.9091		3	577	VFG043573(gb|NP_219906)	0	575	8	660	VFG043573(gb|NP_219906) (dnaK) chaperone protein DnaK [Adherence; porin (VF0713) - Adherence (VFC0001)] [Chlamydia trachomatis D/UW-3/CX]	VFC0001	VF0713	VFG043573	gb|NP_219906
GDOIIJ_08675	Adherence	Hsp60	Legionella longbeachae NSW150	htpB	Hsp60, 60K heat shock protein HtpB	chaperonin GroEL	75.236	96.0073		1	529	VFG045692(gb|WP_197532029)	0	529	0	551	VFG045692(gb|WP_197532029) (htpB) Hsp60, 60K heat shock protein HtpB [Hsp60 (VF0159) - Adherence (VFC0001)] [Legionella longbeachae NSW150]	VFC0001	VF0159	VFG045692	gb|WP_197532029
GDOIIJ_05355	Immune modulation	LPS	Brucella melitensis bv. 1 str. 16M	acpXL	acyl carrier protein	acyl carrier protein	64.179	85.8974		6	72	VFG011430(gb|WP_002963616)	6.62e-25	67	0	78	VFG011430(gb|WP_002963616) (acpXL) acyl carrier protein [LPS (VF0367) - Immune modulation (VFC0258)] [Brucella melitensis bv. 1 str. 16M]	VFC0258	VF0367	VFG011430	gb|WP_002963616
